# Supplementary material for: Atlantic-wide connectivity of Ascension Island green turtles revealed by finer-scale mitochondrial DNA markers
Source: Conserv Genet. 2025 Aug 22;26(6):1029–47. doi: 10.1007/s10592-025-01720-3 (PMC12540526; doi:10.1007/s10592-025-01720-3)
Supplement: Supplementary file 1 — (XLSX 103 KB) [file 10592_2025_1720_MOESM1_ESM.xlsx]

## Sheet: Cover page
Atlantic-wide connectivity of Ascension Island green turtles revealed by finer-scale mitochondrial DNA markers
Conservation Genetics
DOI: 10.1007/s10592-025-01720-3
Coveney, Sophia A1,2*; Jiménez-Guri, Eva1; Ball, Samantha3; Mianseko, Nathalie4; Broderick, Annette C1; Godley, Brendan J1,5; Hancock, Joana M6; Pereira, Welton Quirino7; Regalla, Aissa8; Rocha, Rita Gomes9,10; Senhoury, Cheibani11; de Thoisy, Benoit12; Tilley, Dominic1; Vargas, Sarah M7; Weber, Sam B1; Patrício, Ana Rita13
1 Centre for Ecology and Conservation, University of Exeter, Penryn, Cornwall, UK
2 Department of Biosciences, Swansea University, Swansea, Wales, UK
3 Ascension Island Government Conservation and Fisheries Directorate, Georgetown, Ascension Island, South Atlantic Ocean, UK
4 Association Renatura Congo, Ecocentre, Pointe Noire, Republic of Congo
5 Sharjah Marine Science Research Centre, University of Khorfakkan, UAE
6 Olive Ridley Turtle Project, 91 Padiham Road, Sabden, Clitheroe, Lancashire, UK
7 Departamento de Ciências Biológicas, Universidade Federal do Espírito Santo, Vitória, Espírito Santo, Brazil
8 Instituto da Biodiversidade e Áreas Protegidas, Dr. Alfredo Simão da Silva (IBAP), Bissau, Guiné-Bissau
9 CIBIO/InBio - Centro de Investigaçãoem Biodiversidade e Recursos Genéticos, Universidade do Porto, Vairão, Portugal
10 BIOPOLIS Program in Genomics, Biodiversity and Land Planning, CIBIO, Campus de Vairão, 4485-661 Vairão, Portugal
11Parc National du Banc d’Arguin, Chami, Mauritanie
12 Kwata NGO, Cayenne, French Guiana
13cE3c - Center for Ecology, Evolution and Environmental Changes & CHANGE - Global Change and Sustainability Institute, Faculdade de Ciências da Universidade de Lisboa, Lisbon, Portugal
Corresponding author email: s.a.h.coveney@swansea.ac.uk
Supplementary material
Table S1	Number of samples recorded for each Ascension Island beach sampled in each year.
Table S2	Atlantic nesting populations and foraging grounds used for the population structure analyses and mixed stock analyses in this study. Mixed stock analysis (MSA) group and nester abundance are only included for populations used in the mixed stock analyses. References are given in full below the table. Regional management unit (RMU) refers to those designated by (Wallace et al. 2023). USA = United S…
Table S3	Database of extended haplotypes based on a ~738 bp mitochondrial control region sequence (extended D-loops) for the rookeries and foraging grounds used for population structure analyses and connectivity analyses in this study.
Table S4	Database of extended haplotypes based on a ~738 bp mitochondrial control region sequence combined with a ~200 bp region of short tandem repeats in the mtDNA control region (extended D-loops + mtSTRs) for the rookeries and foraging grounds used for population structure analyses and connectivity analyses in this study.
Table S5	Heteroplasmic combinations derived from 54 mtSTR haplotypes where it was decided that a dominant haplotype could not be safely designated from the combinations based on sanger sequencing.
Table S6	Pairwise exact test P-values (above diagonal) and pairwise FST values (below diagonal) considering haplotypes based on a ~738 bp mitochondrial control region sequence (extended D-loops) among 21 nesting populations. See Table 2 for rookery name abbreviations. Grey shading indicates statistical significance after FDR correction (for a P < 0.05, FDR = 0.008; Narum, 2006). Study site is in bold.
Table S7	Pairwise exact test P-values (above diagonal) and pairwise ФST values (below diagonal) considering haplotypes based on a ~738 bp mitochondrial control region sequence (extended D-loops) among 21 nesting populations. See Table 2 for rookery name abbreviations. Grey shading indicates statistical significance after FDR correction (for a P < 0.05, FDR = 0.008; Narum, 2006). Study site is in bold.
Table S8	Pairwise exact test P-values (above diagonal) and pairwise FST values (below diagonal) considering haplotypes based on a ~738 bp mitochondrial control region sequence combined with a ~200 bp region of short tandem repeats in the mtDNA control region (extended D-loops + mtSTRs) among 13 Atlantic green turtle rookeries. See Table 2 for abbreviations. Grey shading indicates statistical significance …
Table S9	Pairwise exact test P-values (above diagonal) and pairwise FST values (below diagonal) considering CM-A8 haplotypes combined with mtSTRs) among 6 South Atlantic green turtle rookeries. See Table 2 for abbreviations. Grey shading indicates statistical significance after FDR correction (P < 0.0500, FDR = 0.0137; Narum, 2006). Study site is in bold.
Table S10	Mean contribution of Ascension Island green turtle (Chelonia mydas) rookery to 7 South Atlantic/West African foraging grounds, estimated using haplotypes based on a ~738 bp mitochondrial control region sequence (extended D-loops) and haplotypes based on a ~738 bp mitochondrial control region sequence combined with a ~200 bp region of short tandem repeats in the mtDNA control region (extended D-lo…

## Sheet: S1
S1. Number of samples recorded for each Ascension Island beach sampled in each year.
Beach name	Number of samples
	2015	2016
Long Beach	83	42
North East Bay	83	38
South West Bay	27	22
Clarke’s	4	0
Payne point	4	0

## Sheet: S2
S2. Atlantic nesting populations and foraging grounds used for the population structure analyses and mixed stock analyses in this study. Mixed stock analysis (MSA) group and nester abundance are only included for populations used in the mixed stock analyses. References are given in full below the table. Regional management unit (RMU) refers to those designated by (Wallace et al. 2023). USA = Unit…
Site name	Abbrev.	RMU	MSA rookery group	Nester abundance	Nester abundance total	References (Haplotype data)	Reference (Nester abundance)
Nesting populations
Northern US Limit (South Carolina, North Carolina, Delaware)	NUSA	North Atlantic	USA	50	8262*	Shamblin et al. 2018a	Seminoff et al. 2015
Central eastern Florida	CEFL	North Atlantic	USA	4931		Shamblin et al. 2020	Seminoff et al. 2015
Southeastern Florida	SEFL	North Atlantic	USA	3161		Shamblin et al. 2020	Seminoff et al. 2015
Key West, Florida	MKFL	North Atlantic	USA	120		Shamblin et al. 2020	Seminoff et al. 2015
Dry Tortugas, Florida	DTFL	North Atlantic	USA			Shamblin et al. 2020	Seminoff et al. 2015
Quintana Roo, Mexico	QRMX	North Atlantic	MX	18257	31391	Pérez-Ríos 2008; Shamblin et al. 2018b	Seminoff et al. 2015
Tamaulipas and Veracruz, Mexico	WBCMX	North Atlantic	MX	7610		Millán-Aguilar 2009; Shamblin et al. 2018b	Shamblin et al. 2018b
Campeche and Yucatan, Mexico	EBCMX	North Atlantic	MX	4318		Millán-Aguilar 2009; Shamblin et al. 2018b	Seminoff et al. 2015
Cayo Arcas, Campeche, Mexico	CAMX	North Atlantic	MX	378		Millán-Aguilar 2009; Shamblin et al. 2018b	Shamblin et al. 2023
Scorpion Reef, Yucatan, Mexico	SRMX	North Atlantic	MX	828		Millán-Aguilar 2009; Shamblin et al. 2018b	Shamblin et al. 2018b
Guanahacabibes Peninsula and San Felipe, Cuba	GUCB	North Atlantic	CUB	-	2226**	Azanza-Ricardo et al. 2023	Seminoff et al. 2015
Isla de la Juventud, Cuba	IJCB	North Atlantic	CUB	-		Azanza-Ricardo et al. 2023	Seminoff et al. 2015
Cayo Largo, Cuba	CLCB	North Atlantic	CUB	-		Azanza-Ricardo et al. 2023	Seminoff et al. 2015
Tortuguero, Costa Rica	TORT	North Atlantic	CR	131751	131751	Shamblin et al. 2023	Seminoff et al. 2015
Grand Cayman (wild population, Cayman Islands)	CI	North Atlantic	CI	72	72	Barbanti et al. 2019	Seminoff et al. 2015
Buck Island	BUC	North Atlantic	BUC	63	63	Shamblin et al. 2012	Seminoff et al. 2015
Aves Island, Venezuela	AV	North Atlantic	AV	2833	2833	Shamblin et al. 2012	Seminoff et al. 2015
Matapica and Galibi, Suriname	SUR	North Atlantic	SUR	13067	13067	Shamblin et al. 2012	Seminoff et al. 2015
Cayenne, French Guiana	FG	North Atlantic	FG	2562***	2562	Costa Jordão et al. 2017; Patrício et al. 2024	Lasfargue et al. 2022
Atol das Rocas, Brazil	RA	South Atlantic	RA	275	275	Shamblin et al. 2015	Seminoff et al. 2015
Fernando de Noronha, Brazil	FN	South Atlantic	FN	70	70	Shamblin et al. 2015	Seminoff et al. 2015
Trindade Island, Brazil	TRI	South Atlantic	TRI	2016	2016	Shamblin et al. 2015	Seminoff et al. 2015
Ascension Island, UK	ASC	South Atlantic	ASC	14840	14840	This study	Weber et al. 2014
São Tomé and Príncipe	STP	South Atlantic	STP	376	376	Hancock et al. 2019;	Seminoff et al. 2015
Poilão, Guinea Bissau	GB	South Atlantic	GB	13293	13293	Patrício et al. 2024	Catry et al. 2023; Instituto da Biodiversidade e das Areas Protegidas (IBAP), unpublished data
Foraging grounds
Alagoas, Brazil	ALG	N/A	N/A	N/A		Almeida et al. 2021	N/A
Coroa Vermelha, Brazil	CorV	N/A	N/A	N/A		Laboratório de Genética e Evolução Molecular, UFES, unpublished data	N/A
Aracruz, Brazil	ARA	N/A	N/A	N/A		Laboratório de Genética e Evolução Molecular, UFES, unpublished data	N/A
Uruguay	URU	N/A	N/A	N/A		Prosdocimi et al. 2024	N/A
Congo	CON	N/A	N/A	N/A		Congo Renatura, unpublished data	N/A
São Tomé and Príncipe	STPf	N/A	N/A	N/A		Hancock et al. 2019; Patrício et al. 2024	N/A
Unhocomo, Guinea Bissau	UNH	N/A	N/A	N/A		Patrício et al. 2024	N/A
Parc National du Banc D’Arguin, Mauritania	BA	N/A	N/A	N/A		Patrício et al. 2024	N/A
*Regions grouped via Shamblin et al. 2023
**Total number used for all Cuban rookeries in Seminoff et al. 2015
*** Number of nesting females per year taken from Lasfargue et al. 2022 and multiplied by the reported remigration interval (3 years)

## Sheet: S3
S3. Database of extended haplotypes based on a ~738 bp mitochondrial control region sequence (extended D-loops) for the rookeries and foraging grounds used for population structure analyses and connectivity analyses in this study.
extended D-loop	Rookeries																									Foraging ground
	NUSA	CEFL	SEFL	MKFL	DTFL	QRMX	WBCMX	EBCMX	CAMX	SRMX	GUCB	IJCB	CLCB	CR	CI	BUC	AV	SUR	FG	RA	FN	TRI	ASC	STP	GB	ALG	CorV**	ARA**	URU	CON	STPf	UNH	BA
CM-A1.1	19	315	23	0	0	11	100	1	0	4	7	0	0	0	1	0	0	0	0	0	0	0	0	0	0	0	-	-	0	0	0	0	0
CM-A1.2	3	19	12	0	8	17	0	1	0	0	12	0	0	0	2	0	0	0	0	0	0	0	0	0	0	0	-	-	0	0	0	0	0
CM-A1.3	0	0	0	0	0	0	0	0	0	0	0	0	0	0	0	0	0	0	0	0	0	0	0	0	0	0	-	-	0	0	0	0	0
CM-A1.4	0	1	0	0	0	0	0	0	0	0	1	0	0	0	0	0	0	0	0	0	0	0	0	0	0	0	-	-	0	0	0	0	1
CM-A1.5	0	0	0	0	0	0	0	0	0	0	1	0	0	0	0	0	0	0	0	0	0	0	0	0	0	0	-	-	0	0	0	0	0
CM-A1.6	0	0	0	0	0	0	0	0	0	0	2	0	0	0	0	0	0	0	0	0	0	0	0	0	0	0	-	-	0	0	0	0	0
CM-A2.1	1	8	4	0	0	16*	0	0	0	0	0	0	0	0	0	0	0	0	0	0	0	0	0	0	0	0	-	-	0	0	0	0	0
CM-A3.1	26	171	114	20	39	58	19	147	9	11	42	1	30	343	37	0	5	1	0	0	0	0	0	0	0	0	-	-	0	0	0	0	0
CM-A3.2	0	0	0	0	0	0	0	0	0	0	1	0	0	0	0	0	0	0	0	0	0	0	0	0	0	0	-	-	0	0	0	0	0
CM-A3.4	0	0	0	0	0	0	0	0	0	0	0	0	0	0	0	0	0	0	0	0	0	0	0	0	0	0	-	-	0	0	0	0	0
CM-A3.5	0	0	0	0	0	0	0	0	0	0	0	0	0	2	0	0	0	0	0	0	0	0	0	0	0	0	-	-	0	0	0	0	0
CM-A3.6	0	0	0	0	0	0	0	0	0	0	0	0	0	3	0	0	0	0	0	0	0	0	0	0	0	0	-	-	0	0	0	0	0
CM-A3.8	0	0	0	0	0	0	0	0	0	0	3	0	1	0	0	0	0	0	0	0	0	0	0	0	0	0	-	-	0	0	0	0	0
CM-A3.9	0	0	0	0	0	0	0	0	0	0	7	0	0	0	0	0	0	0	0	0	0	0	0	0	0	0	-	-	0	0	0	0	0
CM-A4.1	0	0	0	0	0	0	0	0	0	0	0	0	0	0	0	0	0	0	0	0	0	0	0	0	0	0	-	-	0	0	0	0	0
CM-A5.1	0	2	0	0	17	0	0	0	1	3	0	0	0	33	4	44	48	55	16	0	0	0	0	0	0	11	-	-	4	3	3	8	18
CM-A5.2	0	0	0	0	0	0	0	0	0	0	1	0	0	0	0	1	14	0	0	0	0	0	0	0	0	0	-	-	0	0	0	0	0
CM-A5.3	0	0	0	0	0	0	0	0	0	0	0	0	0	0	0	0	0	0	0	0	0	0	0	0	0	0	-	-	0	0	0	0	0
CM-A6.1	0	0	0	0	0	0	0	0	0	0	0	0	0	0	0	0	0	2	0	0	0	0	7	9	0	3	-	-	1	5	1	0	3
CM-A8.1	0	1	0	0	0	0	0	0	0	0	0	0	0	0	0	0	0	0	1	27	14	55	212	52	287	71	-	-	42	77	28	73	251
CM-A8.2	0	0	0	0	0	0	0	0	0	0	0	0	0	0	0	0	0	0	0	0	0	0	0	0	0	1	-	-	1	0	0	0	0
CM-A8.3	0	0	0	0	0	0	0	0	0	0	0	0	0	0	0	0	0	0	0	1	0	12	3	0	1	1	-	-	0	0	0	0	0
CM-A8.Y	0	0	0	0	0	0	0	0	0	0	0	0	0	0	0	0	0	0	0	0	0	0	0	0	0	0	-	-	0	0	0	0	0
CM-A8.5	0	0	0	0	0	0	0	0	0	0	0	0	0	0	0	0	0	0	0	0	0	0	0	0	0	0	-	-	0	0	1	0	0
CM-A9.1	0	0	0	0	0	0	0	0	0	0	0	0	0	0	0	0	0	0	0	2	0	19	10	0	0	3	-	-	2	0	0	0	0
CM-A10.1	0	0	0	0	0	0	0	0	0	0	0	0	0	0	0	0	0	0	0	2	0	0	9	0	0	2	-	-	1	0	0	0	0
CM-A11.1	0	0	0	0	0	0	0	0	0	0	0	0	0	0	0	0	0	0	0	0	0	1	0	0	0	0	-	-	0	0	0	0	0
CM-A12.1	0	0	0	0	0	0	0	0	0	0	0	0	0	0	0	0	0	0	0	3	0	0	0	0	0	0	-	-	0	0	0	0	0
CM-A13.1	1	10	2	0	0	0	0	0	0	0	4	6	1	0	2	0	0	0	0	0	0	0	0	0	0	0	-	-	0	0	0	0	0
CM-A13.2	0	0	0	0	0	0	0	0	0	0	1	0	0	0	0	0	0	0	0	0	0	0	0	0	0	0	-	-	0	0	0	0	0
CM-A14.1	0	0	0	0	0	0	0	0	0	0	0	0	0	0	0	0	0	0	0	0	0	0	0	0	0	0	-	-	0	0	0	0	0
CM-A15.1	0	0	0	0	0	0	0	0	0	0	0	0	0	0	0	0	0	0	0	0	0	0	0	0	0	0	-	-	0	0	0	0	0
CM-A16.1	1	3	1	0	0	40	0	0	0	0	1	0	0	0	1	4	0	0	0	0	0	0	0	0	0	0	-	-	0	0	0	0	0
CM-A16.2	0	0	0	0	0	0	0	0	0	0	0	0	0	0	0	0	0	0	0	0	0	0	0	0	0	0	-	-	0	0	0	0	0
CM-A16.3	0	0	0	0	0	0	0	0	0	0	0	0	0	0	0	0	0	0	0	0	0	0	0	0	0	0	-	-	0	0	0	0	0
CM-A17.1	0	0	2	0	0	9*	0	0	0	0	0	2	0	0	2	0	0	0	0	0	0	0	0	0	0	0	-	-	0	0	0	0	0
CM-A18.1	0	0	0	0	0	0	2	21	0	0	0	0	1	0	0	0	0	0	0	0	0	0	0	0	0	0	-	-	0	0	0	0	0
CM-A18.2	0	1	1	0	1	13	0	3	0	0	4	0	0	0	1	0	0	0	0	0	0	0	0	0	0	0	-	-	0	0	0	0	0
CM-A18.3	0	0	0	0	0	0	0	0	0	0	0	0	0	0	0	0	0	0	0	0	0	0	0	0	0	0	-	-	0	0	0	0	0
CM-A20.1	0	0	0	0	0	0	0	0	0	0	0	0	0	2	0	0	0	0	0	0	0	0	0	0	0	0	-	-	0	0	0	0	0
CM-A21.1	0	0	0	0	0	0	0	0	0	0	0	0	0	3	0	0	0	0	0	0	0	0	0	0	0	0	-	-	0	0	0	0	0
CM-A22.1	0	0	0	0	0	20*	0	0	0	0	0	0	0	0	2	0	0	0	1	0	0	0	0	0	0	0	-	-	0	0	0	0	0
CM-A23.1	0	0	0	0	0	0	0	0	0	0	0	0	0	0	0	0	0	0	0	0	0	6	0	0	0	1	-	-	1	0	0	0	0
CM-A24.1	0	0	0	0	0	0	0	0	0	0	0	0	0	0	0	0	0	0	0	0	0	1	6	0	0	0	-	-	0	7	0	0	0
CM-A25.1	0	0	0	0	0	0	0	0	0	0	0	0	0	0	0	0	0	0	0	1	2	0	0	0	0	0	-	-	0	0	0	0	0
CM-A26.1	0	0	0	0	1	20*	0	0	0	0	0	0	0	0	0	0	0	0	0	0	0	0	0	0	0	0	-	-	0	0	0	1	0
CM-A27.1	0	0	0	0	0	0	0	0	0	5*	17	0	0	0	3	0	0	0	0	0	0	0	0	0	0	0	-	-	0	0	0	0	0
CM-A27.2	0	0	0	0	0	0	0	0	0	0	1	0	0	0	0	0	0	0	0	0	0	0	0	0	0	0	-	-	0	0	0	0	0
CM-A28.1	1	3	2	0	1	9*	0	0	0	0	6	0	1	0	0	0	0	0	0	0	0	0	0	0	0	0	-	-	0	0	0	0	0
CM-A28.2	0	0	0	0	0	0	0	0	0	0	0	0	0	0	0	0	0	0	0	0	0	0	0	0	0	0	-	-	0	0	0	0	0
CM-A29.1	0	0	0	0	0	0	0	0	0	0	0	0	0	0	0	0	0	0	0	0	0	0	0	0	0	0	-	-	0	0	0	0	0
CM-A30.1	0	0	0	0	0	0	0	0	0	0	0	0	0	0	0	0	0	0	0	0	0	0	0	0	0	0	-	-	0	0	0	0	0
CM-A32.1	0	0	0	0	0	0	0	0	0	0	0	0	0	0	0	0	0	0	0	1	0	5	2	0	0	1	-	-	0	0	0	0	0
CM-A34.1	0	0	0	0	0	0	0	0	0	0	0	0	0	0	1	0	0	0	0	0	0	0	0	0	0	0	-	-	0	0	0	0	0
CM-A35.1	0	0	0	0	0	0	0	0	0	0	0	0	0	0	0	0	0	0	0	0	0	0	0	0	0	0	-	-	0	6	0	0	0
CM-A36.1	0	0	0	0	0	0	0	0	0	0	0	0	0	0	0	0	0	0	0	0	0	0	0	20	0	0	-	-	0	15	8	1	1
CM-A37.1	0	0	0	0	0	0	0	0	0	0	0	0	0	0	0	0	0	0	0	0	0	0	0	2	0	0	-	-	0	0	0	0	0
CM-A38.1	0	0	0	0	0	0	0	0	0	0	0	0	0	0	0	0	0	0	0	0	0	0	0	0	0	0	-	-	0	0	1	0	0
CM-A39.1*	0	0	0	0	0	0	0	0	0	0	0	0	0	0	0	0	0	0	0	0	0	0	6	0	0	0	-	-	0	0	0	0	0
CM-A40.1	0	0	0	0	0	0	0	0	0	0	0	0	0	0	0	0	0	0	0	0	0	0	0	11	0	0	-	-	0	0	0	0	0
CM-A42.1	0	0	0	0	0	0	0	0	0	0	0	0	0	0	0	0	0	0	0	0	0	0	4	0	1	1	-	-	3	0	0	1	0
CM-A44.1	0	0	0	0	0	0	0	0	0	0	0	0	0	0	0	0	0	0	0	0	0	0	0	0	0	0	-	-	1	0	0	1	0
CM-A45.1	0	0	0	0	0	0	0	0	0	0	0	0	0	0	0	0	0	0	0	0	0	0	7	0	0	0	-	-	1	2	0	0	0
CM-A46	0	0	0	0	0	0	0	0	0	0	0	0	0	0	0	0	0	0	0	0	0	0	0	0	0	0	-	-	0	0	0	0	0
CM-A47.1	0	0	0	0	0	0	0	0	4*	0	0	0	0	0	0	0	0	0	0	0	0	0	0	0	0	0	-	-	0	0	0	0	0
CM-A48.2	0	0	0	0	0	0	0	0	0	0	12	0	0	0	0	0	0	0	0	0	0	0	0	0	0	0	-	-	0	0	0	0	0
CM-A48.3	0	0	0	0	0	0	0	0	0	0	19	0	0	0	0	0	0	0	0	0	0	0	0	0	0	0	-	-	0	0	0	0	0
CM-A53.1	0	0	3	0	0	0	0	0	0	0	0	0	0	0	0	0	0	0	0	0	0	0	0	0	0	0	-	-	0	0	0	0	0
CM-A56.1	0	0	0	0	0	0	0	0	0	0	2	0	0	0	0	0	0	0	0	0	0	0	0	0	0	0	-	-	0	0	0	0	0
CM-A57.1	0	0	0	0	0	0	0	0	0	0	1	0	0	0	0	0	0	0	0	0	0	0	0	0	0	0	-	-	0	0	0	0	0
CM-A58.1	0	0	0	0	0	0	2*	0	0	0	0	0	0	0	0	0	0	0	0	0	0	0	0	0	0	0	-	-	0	0	0	0	0
CM-A60.1	0	0	0	0	0	0	0	0	0	0	0	0	0	0	0	0	0	0	0	0	0	0	0	0	0	0	-	-	0	0	0	0	0
CM-A62.1	0	0	0	0	0	0	0	0	0	0	0	0	0	0	0	0	0	0	0	0	0	0	0	0	0	0	-	-	0	0	0	0	0
CM-A68.1	0	0	0	0	0	0	0	0	0	0	0	0	0	0	0	0	0	0	0	0	0	0	0	0	0	0	-	-	0	0	0	0	0
CM-A69.1	0	0	0	0	0	0	0	0	0	0	0	0	0	0	0	0	0	0	0	0	0	0	1	0	0	0	-	-	0	0	0	0	0
CM-A75.1	0	0	0	0	0	0	0	0	0	0	0	0	0	0	0	0	0	0	0	0	0	0	0	2	0	0	-	-	0	0	1	1	0
CM-A77.1	0	0	0	0	0	0	0	0	0	0	0	0	0	0	0	0	0	0	0	0	0	0	0	0	0	0	-	-	0	0	0	0	0
CM-A78.1	0	0	0	0	0	0	0	0	0	0	0	0	0	0	1	0	0	0	0	0	0	0	0	0	0	0	-	-	0	0	0	0	0
CmP49.7	0	0	0	0	0	0	0	0	0	0	0	0	0	0	0	0	0	0	0	0	0	0	0	0	0	0	-	-	0	1	0	0	0
Total	52	534	164	20	67	213	123	173	14	23	145	9	34	386	57	49	67	58	18	37	16	99	267	96	289	95	74	63	57	116	43	86	274
*Assumptions made from short D-loop haplotypes
**Unpublished data provided by Laboratório de Genética e Evolução Molecular, UFES

## Sheet: S4
S4. Database of extended haplotypes based on a ~738 bp mitochondrial control region sequence combined with a ~200 bp region of short tandem repeats in the mtDNA control region (extended D-loops + mtSTRs) for the rookeries and foraging grounds used for population structure analyses and connectivity analyses in this study.
extended D-loop	STRs				Rookeries													Foraging ground
	1	2	3	4	CEFL	SEFL	MKFL	DTFL	CI	CR	FG	RA	FN	TRI	ASC	GB	STP	CorV*	ARA*	CON	STP	UNH	BA
CM-A1.1	5	8	4	4	1	0	0	0	0	0	0	0	0	0	0	0	0	-	-	0	0	0	0
CM-A1.1	6	7	4	4	41	3	0	0	0	0	0	0	0	0	0	0	0	-	-	0	0	0	0
CM-A1.1	6	8	4	4	265	18	0	0	0	0	0	0	0	0	0	0	0	-	-	0	0	0	0
CM-A1.1	7	7	4	4	7	2	0	0	1	0	0	0	0	0	0	0	0	-	-	0	0	0	0
CM-A1.1	8	7	4	4	1	0	0	0	0	0	0	0	0	0	0	0	0	-	-	0	0	0	0
CM-A1.2	6	8	4	4	0	1	0	8	1	0	0	0	0	0	0	0	0	-	-	0	0	0	0
CM-A1.2	7	7	4	4	19	2	0	0	0	0	0	0	0	0	0	0	0	-	-	0	0	0	0
CM-A1.2	7	8	4	4	0	8	0	0	0	0	0	0	0	0	0	0	0	-	-	0	0	0	0
CM-A1.2	8	10	4	4	0	1	0	0	1	0	0	0	0	0	0	0	0	-	-	0	0	0	0
CM-A1.3	7	7	4	4	0	0	0	0	0	0	0	0	0	0	0	0	0	-	-	0	0	0	0
CM-A1.4	7	8	4	4	1	0	0	0	0	0	0	0	0	0	0	0	0	-	-	0	0	0	1
CM-A2.1	7	7	4	4	8	4	0	0	0	0	0	0	0	0	0	0	0	-	-	0	0	0	0
CM-A3.1	5	8	4	4	8	11	0	1	0	6	0	0	0	0	0	0	0	-	-	0	0	0	0
CM-A3.1	5	9	4	4	15	19	0	1	2	6	0	0	0	0	0	0	0	-	-	0	0	0	0
CM-A3.1	5	9	5	4	0	0	0	0	0	1	0	0	0	0	0	0	0	-	-	0	0	0	0
CM-A3.1	6	7	4	4	2	0	0	0	0	5	0	0	0	0	0	0	0	-	-	0	0	0	0
CM-A3.1	6	7	4	5	0	0	0	0	0	0	0	0	0	0	0	0	0	-	-	0	0	0	0
CM-A3.1	6	8	4	4	67	9	19	0	19	262	0	0	0	0	0	0	0	-	-	0	0	0	0
CM-A3.1	6	8	4	5	6	3	0	0	0	0	0	0	0	0	0	0	0	-	-	0	0	0	0
CM-A3.1	6	8	5	4	0	1	0	0	0	2	0	0	0	0	0	0	0	-	-	0	0	0	0
CM-A3.1	6	9	4	4	2	0	0	0	0	8	0	0	0	0	0	0	0	-	-	0	0	0	0
CM-A3.1	6	13	4	4	0	0	0	0	0	0	0	0	0	0	0	0	0	-	-	0	0	0	0
CM-A3.1	7	7	4	4	9	1	1	36	1	8	0	0	0	0	0	0	0	-	-	0	0	0	0
CM-A3.1	7	7	4	5	36	52	0	0	0	1	0	0	0	0	0	0	0	-	-	0	0	0	0
CM-A3.1	7	8	4	4	16	4	0	1	13	42	0	0	0	0	0	0	0	-	-	0	0	0	0
CM-A3.1	7	8	4	5	9	14	0	0	0	0	0	0	0	0	0	0	0	-	-	0	0	0	0
CM-A3.1	7	8	4	6	0	0	0	0	2	0	0	0	0	0	0	0	0	-	-	0	0	0	0
CM-A3.1	7	8	5	4	0	0	0	0	0	1	0	0	0	0	0	0	0	-	-	0	0	0	0
CM-A3.1	7	9	4	5	1	0	0	0	0	0	0	0	0	0	0	0	0	-	-	0	0	0	0
CM-A3.1	7	10	4	4	0	0	0	0	0	1	0	0	0	0	0	0	0	-	-	0	0	0	0
CM-A3.1	7	12	4	4	0	0	0	0	0	0	0	0	0	0	0	0	0	-	-	0	0	0	0
CM-A3.4	7	8	4	4	0	0	0	0	0	0	0	0	0	0	0	0	0	-	-	0	0	0	0
CM-A3.5	6	8	4	4	0	0	0	0	0	1	0	0	0	0	0	0	0	-	-	0	0	0	0
CM-A3.5	7	8	4	4	0	0	0	0	0	1	0	0	0	0	0	0	0	-	-	0	0	0	0
CM-A3.6	6	8	4	4	0	0	0	0	0	3	0	0	0	0	0	0	0	-	-	0	0	0	0
CM-A5.1	5	13	4	4	0	0	0	0	0	0	0	0	0	0	0	0	0	-	-	1	0	0	0
CM-A5.1	6	8	4	4	1	0	0	0	0	0	0	0	0	0	0	0	0	-	-	0	0	0	0
CM-A5.1	6	12	4	4	0	0	0	0	1	12	2	0	0	0	0	0	0	-	-	0	0	0	2
CM-A5.1	6	13	3	5	0	0	0	0	0	0	0	0	0	0	0	0	0	-	-	0	0	0	0
CM-A5.1	6	13	4	4	0	0	0	0	1	17	2	0	0	0	0	0	0	-	-	1	0	2	3
CM-A5.1	6	14	4	4	0	0	0	0	0	1	0	0	0	0	0	0	0	-	-	0	0	0	1
CM-A5.1	7	11	4	4	0	0	0	17	0	0	0	0	0	0	0	0	0	-	-	0	0	0	0
CM-A5.1	7	12	4	4	0	0	0	0	2	1	6	0	0	0	0	0	0	-	-	1	1	5	10
CM-A5.1	7	13	4	4	0	0	0	0	0	0	1	0	0	0	0	0	0	-	-	0	0	1	1
CM-A5.1	7	15	0	4	0	0	0	0	0	1	0	0	0	0	0	0	0	-	-	0	0	0	0
CM-A5.1	7	17	4	4	0	0	0	0	0	0	0	0	0	0	0	0	0	-	-	0	0	0	0
CM-A5.1	8	10	4	4	1	0	0	0	0	0	0	0	0	0	0	0	0	-	-	0	0	0	0
CM-A5.1	8	11	4	4	0	0	0	0	0	1	0	0	0	0	0	0	0	-	-	0	0	0	0
CM-A5.3	7	12	4	4	0	0	0	0	0	0	0	0	0	0	0	0	0	-	-	0	0	0	0
CM-A6.1	5	13	4	4	0	0	0	0	0	0	0	0	0	0	0	0	0	-	-	0	0	0	1
CM-A6.1	6	8	4	4	0	0	0	0	0	0	0	0	0	0	0	0	0	-	-	0	0	0	0
CM-A6.1	6	12	4	4	0	0	0	0	0	0	0	0	0	0	0	0	0	-	-	1	0	0	0
CM-A6.1	6	13	4	4	0	0	0	0	0	0	0	0	0	0	0	0	0	-	-	0	0	0	0
CM-A6.1	6	16	4	4	0	0	0	0	0	0	0	0	0	0	0	0	0	-	-	0	0	0	0
CM-A6.1	7	7	4	4	0	0	0	0	0	0	0	0	0	0	0	0	0	-	-	0	0	0	1
CM-A6.1	7	11	4	4	0	0	0	0	0	0	0	0	0	0	0	0	1	-	-	0	0	0	0
CM-A6.1	7	11	5	4	0	0	0	0	0	0	0	0	0	0	0	0	0	-	-	0	0	0	0
CM-A6.1	7	12	4	4	0	0	0	0	0	0	0	0	0	0	5	0	6	-	-	2	0	0	1
CM-A6.1	7	14	4	4	0	0	0	0	0	0	0	0	0	0	0	0	0	-	-	1	0	0	0
CM-A6.1	7	16	4	4	0	0	0	0	0	0	0	0	0	0	0	0	0	-	-	1	0	0	0
CM-A8.1	5	13	4	4	0	0	0	0	0	0	0	0	0	0	0	0	1	-	-	1	0	0	0
CM-A8.1	5	14	4	4	0	0	0	0	0	0	0	0	0	0	0	0	1	-	-	0	0	0	0
CM-A8.1	6	8	4	4	0	0	0	0	0	0	0	0	0	0	0	0	0	-	-	0	0	0	0
CM-A8.1	6	12	4	4	0	0	0	0	0	0	0	0	0	2	5	0	0	-	-	1	0	1	1
CM-A8.1	6	13	4	4	0	0	0	0	0	0	0	0	0	6	9	0	0	-	-	5	0	0	1
CM-A8.1	6	14	4	4	0	0	0	0	0	0	0	0	0	0	3	0	0	-	-	1	0	0	0
CM-A8.1	6	15	4	4	0	0	0	0	0	0	0	0	0	0	0	0	0	-	-	0	0	0	0
CM-A8.1	6	16	4	4	0	0	0	0	0	0	0	1	0	0	0	0	0	-	-	0	1	0	0
CM-A8.1	6	17	4	4	0	0	0	0	0	0	0	0	0	0	3	0	0	-	-	0	0	0	0
CM-A8.1	7	7	4	4	0	0	0	0	0	0	0	0	0	0	0	0	0	-	-	0	0	0	0
CM-A8.1	7	8	4	4	0	0	0	0	0	0	0	0	0	0	0	0	0	-	-	0	0	1	0
CM-A8.1	7	11	4	-	0	0	0	0	0	0	0	0	0	0	0	0	0	-	-	4	0	0	0
CM-A8.1	7	11	4	4	0	0	0	0	0	0	0	5	1	9	13	5	1	-	-	3	1	3	9
CM-A8.1	7	11	4	5	0	0	0	0	0	0	0	0	2	0	0	1	0	-	-	0	0	0	0
CM-A8.1	7	11	5	4	0	0	0	0	0	0	0	0	0	0	0	0	1	-	-	0	0	3	3
CM-A8.1	7	12	4	-	0	0	0	0	0	0	0	0	0	0	0	0	0	-	-	12	4	0	0
CM-A8.1	7	12	4	2	0	0	0	0	0	0	0	0	0	0	0	0	0	-	-	0	0	3	0
CM-A8.1	7	12	4	4	1	0	0	0	0	0	0	12	2	22	85	276	27	-	-	27	8	51	219
CM-A8.1	7	12	4	5	0	0	0	0	0	0	0	0	2	0	0	0	0	-	-	0	0	0	0
CM-A8.1	7	12	5	4	0	0	0	0	0	0	0	0	1	0	0	0	0	-	-	0	0	0	0
CM-A8.1	7	13	4	4	0	0	0	0	0	0	0	3	0	1	14	4	0	-	-	2	0	1	5
CM-A8.1	7	14	4	-	0	0	0	0	0	0	0	0	0	0	0	0	0	-	-	1	0	0	0
CM-A8.1	7	14	4	4	0	0	0	0	0	0	0	1	0	1	1	0	0	-	-	0	0	1	1
CM-A8.1	7	15	4	4	0	0	0	0	0	0	0	1	1	1	2	0	0	-	-	1	0	2	0
CM-A8.1	7	16	3	4	0	0	0	0	0	0	0	0	0	0	0	0	0	-	-	0	0	0	0
CM-A8.1	7	16	3	5	0	0	0	0	0	0	0	0	0	0	0	0	0	-	-	0	0	0	1
CM-A8.1	7	16	4	4	0	0	0	0	0	0	1	1	2	5	6	0	6	-	-	4	2	0	1
CM-A8.1	7	17	4	4	0	0	0	0	0	0	0	0	0	3	0	0	0	-	-	2	0	0	0
CM-A8.1	8	9	4	4	0	0	0	0	0	0	0	0	0	1	0	0	0	-	-	0	0	0	0
CM-A8.1	8	10	4	4	0	0	0	0	0	0	0	0	0	3	1	0	0	-	-	0	0	0	0
CM-A8.1	8	11	4	4	0	0	0	0	0	0	0	0	0	0	7	0	0	-	-	0	0	1	0
CM-A8.1	8	12	4	4	0	0	0	0	0	0	0	0	1	0	5	0	0	-	-	4	0	0	0
CM-A8.1	8	13	4	4	0	0	0	0	0	0	0	2	0	0	1	0	0	-	-	3	0	0	0
CM-A8.1	8	14	3	3	0	0	0	0	0	0	0	0	0	0	0	0	0	-	-	0	0	0	0
CM-A8.1	8	14	4	4	0	0	0	0	0	0	0	1	0	0	5	0	0	-	-	1	0	0	0
CM-A8.1	8	15	4	4	0	0	0	0	0	0	0	0	0	1	1	0	0	-	-	0	1	0	0
CM-A8.1	8	16	4	4	0	0	0	0	0	0	0	0	2	0	0	0	0	-	-	0	0	0	0
CM-A8.1	9	14	4	4	0	0	0	0	0	0	0	0	0	0	0	0	0	-	-	1	0	0	0
CM-A8.2	7	11	4	4	0	0	0	0	0	0	0	0	0	0	0	0	0	-	-	0	0	0	0
CM-A8.2	7	12	4	4	0	0	0	0	0	0	0	0	0	0	0	0	0	-	-	0	0	0	0
CM-A8.3	7	11	4	4	0	0	0	0	0	0	0	1	0	3	2	0	0	-	-	0	0	0	0
CM-A8.3	7	11	5	4	0	0	0	0	0	0	0	0	0	1	0	0	0	-	-	0	0	0	0
CM-A8.3	7	12	4	4	0	0	0	0	0	0	0	0	0	7	1	1	0	-	-	0	0	0	0
CM-A8.3	7	16	4	4	0	0	0	0	0	0	0	0	0	1	0	0	0	-	-	0	0	0	0
CM-A9.1	6	12	4	4	0	0	0	0	0	0	0	0	0	3	0	0	0	-	-	0	0	0	0
CM-A9.1	6	13	4	4	0	0	0	0	0	0	0	0	0	1	0	0	0	-	-	0	0	0	0
CM-A9.1	7	11	4	4	0	0	0	0	0	0	0	0	0	3	3	0	0	-	-	0	0	0	0
CM-A9.1	7	12	4	4	0	0	0	0	0	0	0	1	0	11	5	0	0	-	-	0	0	0	0
CM-A9.1	7	13	4	4	0	0	0	0	0	0	0	0	0	1	0	0	0	-	-	0	0	0	0
CM-A9.1	8	11	4	4	0	0	0	0	0	0	0	0	0	0	0	0	0	-	-	0	0	0	0
CM-A9.1	8	12	4	4	0	0	0	0	0	0	0	1	0	0	0	0	0	-	-	0	0	0	0
CM-A10.1	6	13	4	5	0	0	0	0	0	0	0	0	0	0	0	0	0	-	-	0	0	0	0
CM-A10.1	7	12	4	4	0	0	0	0	0	0	0	2	0	0	2	0	0	-	-	0	0	0	0
CM-A10.1	7	13	4	4	0	0	0	0	0	0	0	0	0	0	0	0	0	-	-	0	0	0	0
CM-A10.1	7	17	4	4	0	0	0	0	0	0	0	0	0	0	1	0	0	-	-	0	0	0	0
CM-A10.1	8	11	4	4	0	0	0	0	0	0	0	0	0	0	0	0	0	-	-	0	0	0	0
CM-A10.1	8	12	4	4	0	0	0	0	0	0	0	0	0	0	1	0	0	-	-	0	0	0	0
CM-A11.1	7	17	4	4	0	0	0	0	0	0	0	0	0	1	0	0	0	-	-	0	0	0	0
CM-A12.1	7	12	4	4	0	0	0	0	0	0	0	3	0	0	0	0	0	-	-	0	0	0	0
CM-A13.1	5	7	4	4	0	0	0	0	0	0	0	0	0	0	0	0	0	-	-	0	0	0	0
CM-A13.1	5	7	6	4	0	0	0	0	0	0	0	0	0	0	0	0	0	-	-	0	0	0	0
CM-A13.1	5	7	7	4	10	2	0	0	2	0	0	0	0	0	0	0	0	-	-	0	0	0	0
CM-A13.1	5	8	5	5	0	0	0	0	0	0	0	0	0	0	0	0	0	-	-	0	0	0	0
CM-A13.1	5	8	6	4	0	0	0	0	0	0	0	0	0	0	0	0	0	-	-	0	0	0	0
CM-A13.1	5	9	5	4	0	0	0	0	0	0	0	0	0	0	0	0	0	-	-	0	0	0	0
CM-A13.1	5	10	6	4	0	0	0	0	0	0	0	0	0	0	0	0	0	-	-	0	0	0	0
CM-A13.1	6	7	5	4	0	0	0	0	0	0	0	0	0	0	0	0	0	-	-	0	0	0	0
CM-A13.1	6	7	6	4	0	0	0	0	0	0	0	0	0	0	0	0	0	-	-	0	0	0	0
CM-A13.1	6	8	5	4	0	0	0	0	0	0	0	0	0	0	0	0	0	-	-	0	0	0	0
CM-A13.1	6	8	6	4	0	0	0	0	0	0	0	0	0	0	0	0	0	-	-	0	0	0	0
CM-A13.1	6	8	7	4	0	0	0	0	0	0	0	0	0	0	0	0	0	-	-	0	0	0	0
CM-A13.1	6	8	8	4	0	0	0	0	0	0	0	0	0	0	0	0	0	-	-	0	0	0	0
CM-A13.1	6	8	9	4	0	0	0	0	0	0	0	0	0	0	0	0	0	-	-	0	0	0	0
CM-A13.1	6	9	6	4	0	0	0	0	0	0	0	0	0	0	0	0	0	-	-	0	0	0	0
CM-A13.1	6	9	7	4	0	0	0	0	0	0	0	0	0	0	0	0	0	-	-	0	0	0	0
CM-A13.1	6	9	8	4	0	0	0	0	0	0	0	0	0	0	0	0	0	-	-	0	0	0	0
CM-A13.1	6	10	6	4	0	0	0	0	0	0	0	0	0	0	0	0	0	-	-	0	0	0	0
CM-A13.1	6	11	5	4	0	0	0	0	0	0	0	0	0	0	0	0	0	-	-	0	0	0	0
CM-A13.1	7	7	7	4	0	0	0	0	0	0	0	0	0	0	0	0	0	-	-	0	0	0	0
CM-A13.1	7	8	5	4	0	0	0	0	0	0	0	0	0	0	0	0	0	-	-	0	0	0	0
CM-A13.1	7	8	6	4	0	0	0	0	0	0	0	0	0	0	0	0	0	-	-	0	0	0	0
CM-A13.1	7	8	7	4	0	0	0	0	0	0	0	0	0	0	0	0	0	-	-	0	0	0	0
CM-A13.1	7	8	8	4	0	0	0	0	0	0	0	0	0	0	0	0	0	-	-	0	0	0	0
CM-A13.1	7	9	6	4	0	0	0	0	0	0	0	0	0	0	0	0	0	-	-	0	0	0	0
CM-A13.1	7	10	6	4	0	0	0	0	0	0	0	0	0	0	0	0	0	-	-	0	0	0	0
CM-A13.1	7	11	5	4	0	0	0	0	0	0	0	0	0	0	0	0	0	-	-	0	0	0	0
CM-A13.1	7	11	6	4	0	0	0	0	0	0	0	0	0	0	0	0	0	-	-	0	0	0	0
CM-A13.1	8	6	6	4	0	0	0	0	0	0	0	0	0	0	0	0	0	-	-	0	0	0	0
CM-A13.1	8	7	7	4	0	0	0	0	0	0	0	0	0	0	0	0	0	-	-	0	0	0	0
CM-A13.1	8	9	6	4	0	0	0	0	0	0	0	0	0	0	0	0	0	-	-	0	0	0	0
CM-A14.1	7	8	7	4	0	0	0	0	0	0	0	0	0	0	0	0	0	-	-	0	0	0	0
CM-A14.1	7	8	8	4	0	0	0	0	0	0	0	0	0	0	0	0	0	-	-	0	0	0	0
CM-A16.1	5	7	6	4	0	0	0	0	0	0	0	0	0	0	0	0	0	-	-	0	0	0	0
CM-A16.1	5	8	6	4	1	0	0	0	0	0	0	0	0	0	0	0	0	-	-	0	0	0	0
CM-A16.1	5	10	6	4	1	1	0	0	0	0	0	0	0	0	0	0	0	-	-	0	0	0	0
CM-A16.1	5	12	6	4	1	0	0	0	0	0	0	0	0	0	0	0	0	-	-	0	0	0	0
CM-A16.1	5	11	6	5	0	0	0	0	1	0	0	0	0	0	0	0	0	-	-	0	0	0	0
CM-A16.2	5	8	6	4	0	0	0	0	0	0	0	0	0	0	0	0	0	-	-	0	0	0	0
CM-A17.1	5	8	5	4	0	1	0	0	0	0	0	0	0	0	0	0	0	-	-	0	0	0	0
CM-A17.1	7	10	7	4	0	1	0	0	2	0	0	0	0	0	0	0	0	-	-	0	0	0	0
CM-A18.1	7	7	4	4	0	0	0	0	0	0	0	0	0	0	0	0	0	-	-	0	0	0	0
CM-A18.2	7	6	5	4	0	0	0	0	1	0	0	0	0	0	0	0	0	-	-	0	0	0	0
CM-A18.2	7	7	4	4	1	1	0	1	0	0	0	0	0	0	0	0	0	-	-	0	0	0	0
CM-A20.1	7	13	4	4	0	0	0	0	0	2	0	0	0	0	0	0	0	-	-	0	0	0	0
CM-A21.1	6	13	4	4	0	0	0	0	0	3	0	0	0	0	0	0	0	-	-	0	0	0	0
CM-A21.1	7	11	4	4	0	0	0	0	0	0	0	0	0	0	0	0	0	-	-	0	0	0	0
CM-A22.1	5	8	4	5	0	0	0	0	2	0	0	0	0	0	0	0	0	-	-	0	0	0	0
CM-A22.1	5	8	4	6	0	0	0	0	0	0	1	0	0	0	0	0	0	-	-	0	0	0	0
CM-A22.1	7	7	4	4	0	0	0	0	0	0	0	0	0	0	0	0	0	-	-	0	0	0	0
CM-A23.1	7	12	4	4	0	0	0	0	0	0	0	0	0	6	0	0	0	-	-	0	0	0	0
CM-A24.1	7	12	4	4	0	0	0	0	0	0	0	0	0	0	6	0	0	-	-	7	0	0	0
CM-A24.1	7	13	4	4	0	0	0	0	0	0	0	0	0	1	0	0	0	-	-	0	0	0	0
CM-A25.1	7	12	4	4	0	0	0	0	0	0	0	1	2	0	0	0	0	-	-	0	0	0	0
CM-A26.1	6	8	4	4	0	0	0	0	0	0	0	0	0	0	0	0	0	-	-	0	0	1	0
CM-A26.1	7	8	4	4	0	0	0	0	0	0	0	0	0	0	0	0	0	-	-	0	0	0	0
CM-A26.1	7	9	4	4	0	0	0	1	0	0	0	0	0	0	0	0	0	-	-	0	0	0	0
CM-A27.1	5	8	4	4	0	0	0	0	0	0	0	0	0	0	0	0	0	-	-	0	0	0	0
CM-A27.1	5	9	4	4	0	0	0	0	3	0	0	0	0	0	0	0	0	-	-	0	0	0	0
CM-A27.1	5	9	8	4	0	0	0	0	0	0	0	0	0	0	0	0	0	-	-	0	0	0	0
CM-A28.1	5	8	5	4	2	2	0	1	0	0	0	0	0	0	0	0	0	-	-	0	0	0	0
CM-A28.1	6	8	4	4	1	0	0	0	0	0	0	0	0	0	0	0	0	-	-	0	0	0	0
CM-A30.1	7	8	4	4	0	0	0	0	0	0	0	0	0	0	0	0	0	-	-	0	0	0	0
CM-A32.1	6	12	4	4	0	0	0	0	0	0	0	0	0	1	0	0	0	-	-	0	0	0	0
CM-A32.1	6	13	4	4	0	0	0	0	0	0	0	1	0	0	0	0	0	-	-	0	0	0	0
CM-A32.1	7	10	4	4	0	0	0	0	0	0	0	0	0	1	0	0	0	-	-	0	0	0	0
CM-A32.1	7	11	4	4	0	0	0	0	0	0	0	0	0	2	0	0	0	-	-	0	0	0	0
CM-A32.1	7	12	4	4	0	0	0	0	0	0	0	0	0	1	1	0	0	-	-	0	0	0	0
CM-A32.1	8	12	4	4	0	0	0	0	0	0	0	0	0	0	0	0	0	-	-	0	0	0	0
CM-A34.1	7	7+6	6	4	0	0	0	0	1	0	0	0	0	0	0	0	0	-	-	0	0	0	0
CM-A35.1	6	18	4	4	0	0	0	0	0	0	0	0	0	0	0	0	0	-	-	1	0	0	0
CM-A35.1	7	16	4	4	0	0	0	0	0	0	0	0	0	0	0	0	0	-	-	3	0	0	0
CM-A35.1	7	17	4	4	0	0	0	0	0	0	0	0	0	0	0	0	0	-	-	1	0	0	0
CM-A36.1	7	11	4	4	0	0	0	0	0	0	0	0	0	0	0	0	6	-	-	7	0	0	0
CM-A36.1	7	12	4	4	0	0	0	0	0	0	0	0	0	0	0	0	11	-	-	5	4	1	1
CM-A36.1	7	13	4	4	0	0	0	0	0	0	0	0	0	0	0	0	1	-	-	2	0	0	0
CM-A37.1	7	11	5	4	0	0	0	0	0	0	0	0	0	0	0	0	2	-	-	0	0	0	0
CM-A39.1	7	12	4	4	0	0	0	0	0	0	0	0	0	0	2	0	0	-	-	0	0	0	0
CM-A39.1	8	12	4	4	0	0	0	0	0	0	0	0	0	0	3	0	0	-	-	0	0	0	0
CM-A40.1	7	12	4	4	0	0	0	0	0	0	0	0	0	0	0	0	1	-	-	0	0	0	0
CM-A40.1	7	13	4	4	0	0	0	0	0	0	0	0	0	0	0	0	1	-	-	0	0	0	0
CM-A40.1	7	14	4	4	0	0	0	0	0	0	0	0	0	0	0	0	1	-	-	0	0	0	0
CM-A40.1	7	14	4	5	0	0	0	0	0	0	0	0	0	0	0	0	1	-	-	0	0	0	0
CM-A40.1	7	15	4	4	0	0	0	0	0	0	0	0	0	0	0	0	4	-	-	0	0	0	0
CM-A40.1	8	15	4	4	0	0	0	0	0	0	0	0	0	0	0	0	1	-	-	0	0	0	0
CM-A42.1	6	17	4	4	0	0	0	0	0	0	0	0	0	0	1	0	0	-	-	0	0	0	0
CM-A42.1	7	12	4	4	0	0	0	0	0	0	0	0	0	0	2	1	0	-	-	0	0	1	0
CM-A42.1	8	12	4	4	0	0	0	0	0	0	0	0	0	0	0	0	0	-	-	0	0	0	0
CM-A44.1	8	13	4	2	0	0	0	0	0	0	0	0	0	0	0	0	0	-	-	0	0	1	0
CM-A45.1	5	12	4	4	0	0	0	0	0	0	0	0	0	0	0	0	0	-	-	0	0	0	0
CM-A45.1	5	13	4	4	0	0	0	0	0	0	0	0	0	0	1	0	0	-	-	2	0	0	0
CM-A45.1	5	14	4	4	0	0	0	0	0	0	0	0	0	0	1	0	0	-	-	0	0	0	0
CM-A45.1	5	15	4	4	0	0	0	0	0	0	0	0	0	0	0	0	0	-	-	0	0	0	0
CM-A46.1	7	12	4	4	0	0	0	0	0	0	0	0	0	0	0	0	0	-	-	0	0	0	0
CM-A47.1	7	7	5	5	0	0	0	0	0	0	0	0	0	0	0	0	0	-	-	0	0	0	0
CM-A48.3	6	7	4	4	0	0	0	0	0	0	0	0	0	0	0	0	0	-	-	0	0	0	0
CM-A53.1	5	8	4	4	0	1	0	0	0	0	0	0	0	0	0	0	0	-	-	0	0	0	0
CM-A53.1	6	8	4	4	0	2	0	0	0	0	0	0	0	0	0	0	0	-	-	0	0	0	0
CM-A60.1	6	8	8	4	0	0	0	0	0	0	0	0	0	0	0	0	0	-	-	0	0	0	0
CM-A62.1	6	8	8	4	0	0	0	0	0	0	0	0	0	0	0	0	0	-	-	0	0	0	0
CM-A68.1	5	6	6	4	0	0	0	0	0	0	0	0	0	0	0	0	0	-	-	0	0	0	0
CM-A69.1	7	12	4	4	0	0	0	0	0	0	0	0	0	0	1	0	0	-	-	0	0	0	0
CM-A75.1	6	12	4	4	0	0	0	0	0	0	0	0	0	0	0	0	1	-	-	0	0	0	0
CM-A75.1	7	13	4	4	0	0	0	0	0	0	0	0	0	0	0	0	0	-	-	0	1	0	0
CM-A78.1	8	7	4	4	0	0	0	0	1	0	0	0	0	0	0	0	0	-	-	0	0	0	0
Total					534	164	20	67	57	386	13	37	16	99	199	288	74	74	63	109	23	79	263
*Unpublished data provided by Laboratório de Genética e Evolução Molecular, UFES

## Sheet: S5
S5. Heteroplasmic combinations derived from 54 mtSTR haplotypes where it was decided that a dominant haplotype could not be safely designated from the combinations based on sanger sequencing.
Heteroplasmic mtSTRs	Frequency
51344/51444	1
51444/51744	1
61244/61344	1
61244/61444	2
61344/61444	1
61344/71344	1
61344/61444	1
61444/61744	0
61544/61744	1
61644/61744	1
71144/71244	4
71144/71344	3
71144/71444	1
71154/71254	1
71244/71344	6
71244/71544	1
71344/71444	2
71344/71544	1
71344/71644	3
71345/71544	2
71444/71644	3
71544/71644	1
71544/71744	3
81044/81144	1
81144/81244	3
81344/81444	1
81544/81644	1
61044/61244/81244/81444	1
61244/61344/71144/71244	2
71144/71244/81044/81144	1
71144/71444/81044/81344	1
71244/71344/81144/81244	1
71444/71544/81344/81444	1
Total	54

## Sheet: S6
S6. Pairwise exact test P-values (above diagonal) and pairwise FST values (below diagonal) considering haplotypes based on a ~738 bp mitochondrial control region sequence (extended D-loops) among 21 nesting populations. See Table 2 for rookery name abbreviations. Grey shading indicates statistical significance after FDR correction (for a P < 0.05, FDR = 0.008; Narum, 2006). Study site is in bold.
	NUSA	CEFL	SEFL	MKFL	DTFL	EBCMX	GUCB	IJCB	CLCB	CR	CI	BUC	AV	SUR	FG	RA	FN	TRI	ASC	STP	GB
NUSA		0.00267	0.00119	0.0002	0	0	0	0	0	0	0.00079	0	0	0	0	0	0	0	0	0	0
CEFL	0.06083		0	0	0	0	0	0	0	0	0	0	0	0	0	0	0	0	0	0	0
SEFL	0.06801	0.24122		0.00792	0.0002	0	0	0	0.01346	0	0.04703	0	0	0	0	0	0	0	0	0	0
MKFL	0.28196	0.42546	0.09673		0.00089	0.10732	0	0	0.28205	0.18315	0.00505	0	0	0	0	0	0	0	0	0	0
DTFL	0.13529	0.30164	0.07925	0.19639		0	0	0	0.0001	0	0.03772	0	0	0	0	0	0	0	0	0	0
EBCMX	0.27442	0.39826	0.07202	0.04875	0.17798		0	0	0.25512	0	0.0002	0	0	0	0	0	0	0	0	0	0
GUCB	0.0943	0.2134	0.13456	0.25117	0.10356	0.25691		0	0	0	0	0	0	0	0	0	0	0	0	0	0
IJCB	0.35543	0.42178	0.44054	0.79251	0.38052	0.64819	0.20601		0	0	0	0	0	0	0	0	0	0	0	0	0
CLCB	0.21975	0.38074	0.05048	0.02055	0.13826	0.00656	0.20078	0.63639		0.21127	0.01475	0	0	0	0	0	0	0	0	0	0
CR	0.36573	0.45636	0.10625	0.0244	0.20336	0.04764	0.35124	0.71977	0.01066		0	0	0	0	0	0	0	0	0	0	0
CI	0.10064	0.28357	0.01758	0.11207	0.02915	0.08137	0.08967	0.36629	0.05227	0.11002		0	0	0	0	0	0	0	0	0	0
BUC	0.58831	0.54566	0.60695	0.86858	0.47402	0.75665	0.39965	0.7263	0.79501	0.78237	0.5817		0.00277	0.10563	0.54608	0	0	0	0	0	0
AV	0.45101	0.47005	0.5	0.66849	0.33218	0.64981	0.30262	0.52155	0.61722	0.69744	0.43756	0.09256		0.0002	0.05128	0	0	0	0	0	0
SUR	0.64412	0.56735	0.63743	0.92471	0.52554	0.7818	0.43757	0.81499	0.84899	0.79782	0.6352	0.01987	0.13986		0.17909	0	0	0	0	0	0
FG	0.52335	0.52937	0.57754	0.8976	0.41435	0.74476	0.35602	0.65799	0.77872	0.77801	0.52081	-0.00416	0.06708	0.00746		0	0	0	0	0	0
RA	0.44896	0.47448	0.51587	0.71433	0.46299	0.68047	0.29459	0.50591	0.65146	0.74755	0.47409	0.68579	0.54697	0.74798	0.61488		0.2278	0.02069	0.20899	0.00277	0
FN	0.51273	0.52543	0.57171	0.89578	0.52486	0.74122	0.34792	0.63987	0.77233	0.79277	0.53933	0.79723	0.61829	0.86667	0.76448	0.01123		0.01178	0.26978	0.00891	0.00287
TRI	0.36724	0.41856	0.44162	0.55454	0.38281	0.57794	0.24037	0.38584	0.51295	0.66515	0.38917	0.54205	0.44916	0.58692	0.47947	0.04111	0.10199		0	0	0
ASC	0.55483	0.52605	0.57949	0.70328	0.56042	0.67761	0.41449	0.59695	0.66764	0.72628	0.56935	0.68016	0.60974	0.70552	0.64971	0.00496	0.00524	0.09826		0	0
STP	0.36323	0.41609	0.43884	0.55164	0.37908	0.5764	0.23657	0.38103	0.50996	0.66434	0.38537	0.53963	0.44595	0.58392	0.47614	0.07282	0.11256	0.07949	0.12364		0
GB	0.86665	0.66497	0.79969	0.98711	0.85243	0.88901	0.65232	0.96319	0.96139	0.87935	0.87102	0.95838	0.89159	0.97094	0.97086	0.39003	0.36161	0.41609	0.10638	0.43912

## Sheet: S7
S7. Pairwise exact test P-values (above diagonal) and pairwise ФST values (below diagonal) considering haplotypes based on a ~738 bp mitochondrial control region sequence (extended D-loops) among 21 nesting populations. See Table 2 for rookery name abbreviations. Grey shading indicates statistical significance after FDR correction (for a P < 0.05, FDR = 0.008; Narum, 2006). Study site is in bold.
	NUSA	CEFL	SEFL	MKFL	DTFL	EBCMX	GUCB	IJCB	CLCB	CR	CI	BUC	AV	SUR	FG	RA	FN	TRI	ASC	STP	GB
NUSA		0.00693	0.01079	0.0002	0.0001	0	0	0	0.0001	0.00069	0.00594	0	0	0	0	0	0	0	0	0	0
CEFL	0.03764		0	0	0	0	0	0	0	0	0	0	0	0	0	0	0	0	0	0	0
SEFL	0.03848	0.16858		0.01544	0	0	0	0	0.0096	0	0.0002	0	0	0	0	0	0	0	0	0	0
MKFL	0.25285	0.37015	0.08095		0.00257	0.08583	0.00109	0	0.51906	0.24017	0.01634	0	0	0	0	0	0	0	0	0	0
DTFL	0.16586	0.36515	0.24939	0.16764		0	0	0.00287	0.00079	0	0.01297	0	0	0	0	0	0	0	0	0	0
EBCMX	0.17039	0.28895	0.05036	0.05554	0.2834		0	0	0.08514	0.0002	0	0	0	0	0	0	0	0	0	0	0
GUCB	0.09859	0.21465	0.16505	0.15739	0.1701	0.22055		0.00238	0	0	0	0	0	0	0	0	0	0	0	0	0
IJCB	0.63471	0.66282	0.68761	0.88448	0.29846	0.79267	0.26582		0	0.00069	0.00059	0	0	0	0	0	0	0	0	0	0
CLCB	0.19372	0.33012	0.05315	-0.00266	0.17501	0.03142	0.15328	0.80029		0.10227	0.00574	0	0	0	0	0	0	0	0	0	0
CR	0.10572	0.24329	0.06832	0.02861	0.12567	0.05198	0.21533	0.51256	0.02933		0.01208	0	0	0	0	0	0	0	0	0	0
CI	0.04469	0.17741	0.07261	0.08194	0.06017	0.12618	0.09993	0.30735	0.06941	0.04492		0	0	0	0	0	0	0	0	0	0
BUC	0.8712	0.90925	0.89781	0.88557	0.58671	0.91899	0.70775	0.83455	0.88671	0.79729	0.75247		0.17375	0.09831	0.46055	0	0	0	0	0	0
AV	0.85737	0.9048	0.8881	0.86591	0.59458	0.90754	0.71235	0.82579	0.86848	0.79364	0.75294	0.01543		0.03099	0.3074	0	0	0	0	0	0
SUR	0.93721	0.92769	0.93247	0.96935	0.67381	0.95085	0.75568	0.94786	0.95981	0.82725	0.82859	0.02741	0.04531		0.12731	0	0	0	0	0	0
FG	0.8967	0.91754	0.91326	0.93205	0.5563	0.93708	0.69598	0.8632	0.92444	0.80205	0.74099	-0.01516	0.00763	0.01299		0	0	0	0	0	0
RA	0.89518	0.9082	0.90631	0.93024	0.58682	0.93019	0.68854	0.8824	0.92221	0.79123	0.75312	0.54622	0.53133	0.73803	0.57159		0.11177	0.00228	0.05732	0.0002	0
FN	0.87211	0.9083	0.90021	0.89836	0.53964	0.92607	0.66091	0.80618	0.89755	0.78861	0.71019	0.49411	0.49019	0.7037	0.4647	0.03258		0.00059	0.00297	0.00129	0.00228
TRI	0.896	0.90476	0.90384	0.91859	0.65739	0.92267	0.72888	0.88966	0.914	0.79814	0.79677	0.6004	0.5852	0.7233	0.61584	0.04791	0.14972		0	0	0
ASC	0.93126	0.9187	0.92803	0.94636	0.78097	0.93928	0.8148	0.93307	0.94254	0.83896	0.87615	0.69569	0.67952	0.77204	0.71547	0.01464	0.17382	0.08451		0	0
STP	0.90594	0.91084	0.9112	0.92851	0.67239	0.92938	0.73966	0.90229	0.92361	0.80768	0.80974	0.58852	0.56786	0.71671	0.61156	0.07362	0.15125	0.1277	0.08764		0
GB	0.98051	0.93926	0.96356	0.99641	0.84684	0.97415	0.85129	0.99215	0.99173	0.86482	0.93085	0.86336	0.82658	0.94802	0.93165	0.11389	0.50143	0.22328	0.02311	0.21842

## Sheet: S8
S8. Pairwise exact test P-values (above diagonal) and pairwise FST values (below diagonal) considering haplotypes based on a ~738 bp mitochondrial control region sequence combined with a ~200 bp region of short tandem repeats in the mtDNA control region (extended D-loops + mtSTRs) among 13 Atlantic green turtle rookeries. See Table 2 for abbreviations. Grey shading indicates statistical significa…
	CEFL	SEFL	MKFL	DTFL	CI	CR	FG	RA	FN	TRI	ASC	GB	STP
CEFL		0	0	0	0	0	0	0	0	0	0	0	0
SEFL	0.13355		0	0	0	0	0.0001	0	0	0	0	0	0
MKFL	0.39187	0.36653		0	0	0.0203	0	0	0	0	0	0	0
DTFL	0.30017	0.23284	0.53284		0	0	0	0	0	0	0	0	0
CI	0.18675	0.12507	0.23596	0.25104		0	0.0001	0	0.0002	0	0	0	0
CR	0.30876	0.29834	0.05966	0.428	0.10719		0	0	0	0	0	0	0
FG	0.25556	0.17144	0.60962	0.30659	0.16736	0.39255		0	0.0005	0.0002	0	0	0
RA	0.21609	0.13427	0.45384	0.25233	0.14459	0.35524	0.16457		0.04524	0.04554	0.13692	0	0.01495
FN	0.18838	0.10159	0.50286	0.23293	0.11169	0.33795	0.12329	0.03448		0.03851	0.00287	0	0.00683
TRI	0.19225	0.11259	0.37694	0.21447	0.12049	0.31724	0.13571	0.01416	0.02813		0.0001	0	0
ASC	0.2405	0.16973	0.41837	0.26699	0.18164	0.35268	0.20351	0.00723	0.07365	0.0341		0	0.00089
GB	0.54374	0.59381	0.91685	0.77542	0.7269	0.67538	0.84441	0.56172	0.75743	0.49503	0.28148		0
STP	0.23199	0.15429	0.4341	0.26299	0.16571	0.36149	0.18421	0.02962	0.06192	0.0429	0.02702	0.45911

## Sheet: S9
S9. Pairwise exact test P-values (above diagonal) and pairwise FST values (below diagonal) considering CM-A8 haplotypes combined with mtSTRs) among 6 South Atlantic green turtle rookeries. See Table 2 for abbreviations. Grey shading indicates statistical significance after FDR correction (P < 0.0500, FDR = 0.0137; Narum, 2006). Study site is in bold.
	RA	FN	TRI	ASC	GB	STP
RA		0.02881	0.20186	0.31621	0	0.00545
FN	0.06101		0.04782	0.00277	0	0.0003
TRI	0.00776	0.03861		0.00178	0	0
ASC	0.0022	0.11109	0.03235		0	0.00644
GB	0.54452	0.77142	0.50043	0.25776		0
STP	0.0898	0.24042	0.1123	0.0428	0.25261

[truncated: 2 more sheets: S10, References]
